# Supplementary material for: Tauroursodeoxycholic Acid Enhances Osteogenic Differentiation through EGFR/p-Akt/CREB1 Pathway in Mesenchymal Stem Cells
Source: Cells. 2023 May 24;12(11):1463. doi: 10.3390/cells12111463 (PMC10252885; doi:10.3390/cells12111463)
Supplement: Supplementary file 1 [file cells-12-01463-s001.zip]

Archive with 1 entries (1 files):
- cells-2379288-supplementary.pdf
